# Supplementary material for: A ML-Based Resource Allocation Scheme for Energy Optimization in 5G NR
Source: Sensors (Basel). 2025 Aug 12;25(16):4978. doi: 10.3390/s25164978 (PMC12389871; doi:10.3390/s25164978)
Supplement: Supplementary file 1 [file sensors-25-04978-s001.zip]

Archive with 1 entries (1 files):
- sensors-3746251-supplementary.pdf
